# Supplementary material for: Single-molecule localization microscopy reveals the ultrastructural constitution of distal appendages in expanded mammalian centrioles
Source: Nat Commun. 2023 Mar 27;14:1688. doi: 10.1038/s41467-023-37342-x (PMC10043031; doi:10.1038/s41467-023-37342-x)
Supplement: Supplementary file 4 — Source Data [file 41467_2023_37342_MOESM4_ESM.xlsx]

## Sheet: Figure 2b
Figure 2b
Proteins	C2CD3	CEP83	CEP89	FBF1	SCLT1
Puncta count on each blade	1	1	1	1	2
	1	1	1	2	2
	1	1	1	2	3
	1	2	1	2	2
	1	2	1	2	2
	1	2	1	2	2
	1	2	1	2	3
	1	2	1	2	3
	1	2	1	2	3
	1	2	1	3	2
	1	3	1	3	1
	1	1	2	2	2
	1	1	2	2	4
	1	1	2	3	2
	1	1	2	3	3
	1	1	2	3	3
	1	1	2	4	3
	1	2	2	1	2
	1	2	2	1	2
	1	2	2	1	3
	1	2	2	1	3
	1	2	2	2	2
	1	2	2	2	2
	1	2	2	2	2
	1	2	2	2	2
	1	2	2	2	2
	1	2	2	2	3
	1	2	2	2	3
	1	2	2	3	1
	1	2	2	3	2
	1	2	2	3	2
	1	2	2	3	2
	1	2	2	4	2
	1	3	2	2	3
	1	3	2	3	2
	1	1	3	3	2
	1	1	3	3	2
	1	2	3	1	1
	1	2	3	1	2
	1	2	3	2	1
	1	2	3	2	2
	1	2	3	2	2
	1	2	3	3	1
	1	2	3	3	2
	1	2	3	3	2
	1	1	4	3	3
	1	2	4	3	2
	1	2	4	4	2
	1	1	1	2	2
	1	1	1	2	2
	1	1	1	4	2
	1	2	1	1	2
	1	2	2	2	2
	1	2	2	2	2
	1	2	2	2	2
	1	2	2	2	2
	1	2	2	3	2
	1	2	2	3	3
	1	2	2	3	3
	1	3	2	4	2
	2	1	2	3	2
	2	2	2	2	2
	2	2	3	2	2
	2	2	3	3	2
	2	1	3	2	2
	2	1	3	2	3
	2	1	3	4	3
	2	2	3	1	2
	2	2	3	2	3
	2	2	3	2	3
	2	2	4	2	4
	2	2	4	3	2
	2	2		3	2
	2	2		3	2
	2	1		1	2
	2	2		2	1
	2	2		2	2
	2	2		2	2
	2	2		2	2
	2	2		3	2
	2	2		3	3
	2	2		3	3
	2	2		2	2
	2	2		2	2
	2	1		2	2
	2	1		2	2
	2	1		2	2
	2	2		1	2
	2	2		2	2
	2	2		3	2

## Sheet: Figure 2c
Figure 2c
Proteins	CEP83	CEP89	SCLT1	FBF1
Characteristic length (nm)	16.1187	30.4081	38.0189	23.9091
	16.706	19.2904	21.8185	26.7707
	15.5018	19.3402	32.4235	19.4284
	20.5079	22.5759	31.397	24.5927
	19.6315	36.481	38.9131	34.3928
	20.9739	33.2957	34.5117	20.4021
	16.4825	26.9134	35.5098	27.6927
	16.5222	35.8637	30.8433	34.6631
	20.7778	23.7361	29.2709	26.8215
	19.2302	26.1176	24.4547	20.9576
	20.9969	24.7451	24.2016	35.5186
	15.2554	37.0769	34.4822	35.1268
	15.4184	31.6095	27.7213	22.8944
	19.4962	31.2598	37.1371	36.502
	21.0367	31.4157	34.5968	25.9467
	23.3532	21.9543	26.9931	35.0399
	16.2566	30.7873	24.0284	30.4313
	20.9986	21.0279	28.5051	35.2091
	23.2092	29.6556	30.5105	32.7259
	16.6682	34.8532	27.6673	24.8856
	15.7273	26.4937	32.2306	31.5956
	20.0696	33.7638	29.8343	38.9452
	22.1084	29.1791	32.6427	27.6482
	16.6204	34.6635	31.3088	27.9386
	25.7868	37.9922	37.9035	25.8395
	18.3602	29.8864	36.1069	27.0645
	23.4804	34.1075	26.9279	37.202
	21.0162	26.0133	40.336	34.7566
	23.8428	37.7519	28.8675	37.732
	25.27	27.5459	36.2782	29.8893
	24.0288	24.7574	27.9979	26.1359
	17.6001	26.1725	23.7377	34.4391
	19.7182		23.2471	26.4085
	24.1442		31.147	25.1481
	26.4937		30.7689	37.5825
	19.3331		32.2606	21.2053
	19.6036		29.3562	25.3586
	15.5374		33.989	28.6741
	20.5612		30.6103	33.9916
	22.8175		32.1353	31.4573
	28.1185		36.7981	28.9081
	20.1813		32.6279	27.9535
	22.9577		26.7858	36.688
	15.7829		29.7845	35.2712
	15.5685		34.4368	26.1717
	22.0431		27.7632	29.6927
	22.5417		34.1634	29.3651
	17.362		25.1201	43.5403
	19.9752		33.2196	25.4355
	16.4094		21.1056
	19.1804		30.4934
	20.0104		49.5169
	26.9814		33.8542
	21.4871		45.4186
	20.565		27.2602
	18.8349
	20.4277
	24.0127

## Sheet: Figure 2d
Figure 2d
Proteins	SCLT1	C2CD3	CEP83	CEP89	FBF1
Rotation angle	57.4725	18.435	35.2355	41.5297	59.5308
	68.0704	40.1188	24.2539	51.64	16.5044
	49.5563	28.1269	18.0776	53.4703	44.5177
	61.8169	16.4704	44.3445	66.4406	38.5584
	55.9492	64.9424	17.7312	57.9622	61.726
	75.0586	71.5263	12.8491	40.684	87.0892
	60.4816	82.681	22.1406	55.6281	70.4197
	48.0848	75.4941	33.4529	71.0038	82.8168
	43.7811	42.5319	29.8634	60.5863	56.8347
	52.4543	88.4413	38.325	53.8516	10.4256
	76.1441	25.6155	29.7354	43.8739	41.0188
	27.0231	13.0807	55.0984	70.8004	45.3415
	41.6662	77.0822	26.0418	43.4287	45.5273
	78.0575	36.3268	13.9145	39.8056	44.1048
	44.2758	29.389	27.7883	56.4815	76.0161
	46.0102	57.0166	29.5815	53.1872	36.7872
	53.5046	14.226	26.3369	47.5125	13.9397
	45.3158	66.9924	44.1575	58.6548	10.4915
	32.3474	31.1593	20.2033	27.2553	30.6989
	48.6474	60.7258	26.773	46.1448	1.70491
	63.6947	22.0285	34.8975	47.7263	63.1992
	55.4508	13.1575	19.8405	49.9608	73.9053
	41.103	18.8078	27.9795	45	12.1443
	37.3554	38.3474	58.2273	44.3563	77.6153
	63.4226	86.7814	22.1502	40.0303	7.25875
	53.2608	24.5302	28.9622	57.2005	38.991
	47.8389	76.2005	25.8887	62.2527	33.8119
	67.1472	54.6097	36.0321	44.8762	86.263
	82.8118	39.1283	22.8117	56.262	46.5482
	71.3324	34.6146	16.2202	47.6017	27.2251
	51.8807	55.9228	47.0844	75.0289	16.5221
	59.4898		25.144	62.269	53.9149
	76.3756		32.0083	37.8789	24.1804
	62.4711		21.46	44.7834	83.4283
	46.7508		21.8909	64.6457	61.062
	52.277		24.4922	28.4798	89.7608
	37.3273		24.8293	52.7115	59.4363
	58.6429		29.8656	49.1159	56.4702
	72.0117		28.8352		87.8356
	57.2889		27.8648		59.2677
	53.7283		67.6166		85.6177
			50.4463		28.7157
			27.646		11.3324
			35.1033
			34.6951

## Sheet: Figure 3b
Figure 3b
	AF647 (burst)	AF647 (localization)	ATTO647N (burst)	ATTO647N (localization)	Dy654 (burst)	Dy654 (localization)
Crosstalk ratio	0.233298	0.494773	0.0141862	0.0198081	0.0131586	0.0172464
	0.336842	0.598631	0.0659396	0.0641554	0.0141281	0.0179942
	0.320227	0.586122	0.064525	0.0496408	0.0151855	0.0152908
	0.33484	0.560809	0.0397663	0.0229145	0.024418	0.0224602

## Sheet: Figure 4f
Figure 4f
Radial analysis	C2CD3	CEP89	CEP83	FBF1	CEP164		Angular analysis	CEP83-SCLT1	CEP164-SCLT1	C2CD3-SCLT1	FBF1-SCLT1	CEP89-SCLT1
Radia ratio to SCLT1	0.398351	0.995535	0.84724	0.992833	0.75788		Relative angle (degree)	-6.25968	-14.0206	-7.90524	22.6499	-4.22082
	0.366751	0.99655	0.90318	0.988427	0.91229			-1.75922	-11.103	-6.5953	26.3294	-3.96968
	0.36533	0.915084	0.86751	0.999924	1.0052			-1.65252	-2.79091	-6.48619	28.4167	-3.22987
	0.320226	0.920774	0.90532	1.0843	1.1236			-0.95518	-2.08546	-3.75085	30.6054	-2.17688
	0.324079	0.907391	0.9114	1.08675	1.17115			0.41842	-1.47711	-2.44345	-3.13602	-1.86981
	0.33035	0.806931	0.8622	1.10619	1.21653			0.66576	0.26642	0.26892	-1.9672	-1.77575
	0.32172	0.899759	0.89706	0.877348	0.95804			2.42806	1.31055	1.6623	1.37008	-0.26727
	0.31256	0.906224	0.87125	0.916588	1.1109			5.45828	3.9653	1.75136	9.0002	1.17755
	0.30058	0.987637	0.90496	1.06195	1.35645			7.19586	9.22652	3.02198	14.4534	6.19767
	0.39399	0.868006	0.86224	0.993643	1.05015			-7.57205	-7.12394	-13.2285	20.0927	-8.27209
	0.38905	0.83717	0.8708	0.995885	1.45094			-5.7139	-5.77366	-8.45852	25.3542	-5.65613
	0.36579	0.925582	0.98233	0.975	1.33767			-1.53454	-5.24643	-3.69007	28.2814	-2.00961
	0.3879	0.938235	0.88917	1.01058	0.75374			-0.46617	-2.35808	-1.84215	-10.7164	-1.12203
	0.336114	0.967406	0.9291	1.07676	0.73531			0.24741	-1.53722	-1.72876	30.4642	0.0529
	0.42819	0.85749	0.85372	0.971092	0.85682			2.34435	-0.96376	-0.04283	-2.81709	0.20516
	0.38996	0.977438	0.87646	0.979861	0.99763			4.67263	0.69213	1.05608	7.06727	0.94129
	0.38035	0.922743	0.88692	1.08139	1.02234			5.62553	2.54469	1.81081	11.8962	2.36033
	0.43579	0.849928	0.85371	0.912227	1.07286			7.93652	3.05798	5.6475	14.8415	3.36532
	0.335866	0.936873	0.91995	1.00387	1.19877			-7.02627	-11.2762	-15.1944	20.488	-7.11454
	0.39198	0.963426	0.90956	0.970761	1.1369			-5.56542	-10.2849	-8.39774	23.3354	-3.99837
	0.344609	0.933436	0.92828	1.06151	1.02717			-2.0365	-6.61059	-5.36612	27.4017	-3.42635
	0.331737	0.893411	0.91314	1.00254	0.72898			-1.71703	-5.9897	-3.59198	-10.3974	-2.02354
	0.35965	0.899457	0.93796	1.00535	0.90753			-1.04553	-2.9765	-3.08877	32.4163	-1.94208
	0.392483	0.884497	0.9446	1.04893	1.09411			2.71967	1.25434	2.16738	-1.68188	-0.0287
	0.39365	0.892284	0.93582	1.05505	1.18789			4.58892	3.0005	2.59797	6.64504	0.17816
	0.33214	0.943035	0.91881	1.07753	1.17956			7.51817	7.78117	3.94237	16.3009	3.04913
	0.382739	0.902671	0.91907	1.15202	1.21342			8.10377	8.39358	6.45485	16.889	5.17143
	0.381977	0.91625	0.88173	0.988484	0.66234			-5.01964	-9.77156	-13.6525	20.7782	-7.47762
	0.331111	0.934941	0.82483	1.02474	0.87529			-3.0294	-9.65833	-7.79644	21.4025	-7.3484
	0.411775	0.858532	0.80949	1.05192	0.99869			-2.61586	-8.48462	-7.33202	24.6229	-5.2107
	0.337984	0.879805	0.86262	0.869537	1.14961			0.44174	-2.50202	-3.5312	29.3538	-2.94338
	0.331144	0.908317	0.93359	1.00894	1.30354			0.52754	-2.03798	-1.38092	-1.36295	0.20624
	0.35013	0.964975	0.89544	1.10423	1.12497			1.70534	-0.14081	0.30416	8.69257	0.86902
	0.380113	0.828062	0.93231	1.0067	0.93209			2.63596	2.13434	0.46225	8.72053	2.15907
	0.432759	0.835069	0.8728		0.71989			3.20868	6.58994	5.20823	12.6533	2.33164
	0.349193	0.949437	0.88532		0.87235			7.68542	7.16275	7.24201	15.527	7.27927
					0.89258			-1.42542	-7.5405	-9.0085	18.8411	-5.16063
					1.00955			-1.02277	-3.80944	-5.79013	18.8453	-3.84503
					1.10573			-0.78483	-3.14902	-4.86104	20.4357	-3.22979
					1.25125			-0.13762	-1.94445	-3.34682	21.5604	-3.17724
					1.18601			0.02339	-1.52463	-2.9299	10.0961	-2.98092
					1.02547			1.63835	-1.02663	-1.40097	10.6447	-1.14761
					0.7351			1.87259	0.28954	0.36494	11.0477	1.28676
					0.79616			2.25112	0.48092	0.50056	12.8554	2.97686
					0.82122			3.12497	1.51592	5.99539	12.9722	5.14274
					0.91842			-5.78944	-11.6834	-10.2551	13.5941	-10.5495
					1.01799			-2.73779	-7.02715	-6.82694	17.3733	-7.03219
					1.10687			-0.93641	-5.61308	-6.72426	17.5745	-3.01565
					1.2913			-0.55597	-5.16591	-1.80493	17.755	-1.00001
					1.29479			1.2218	-4.74894	-1.34019	2.85125	-0.98947
					0.68444			1.55464	-1.64505	-1.14609	4.84494	1.0529
					1.02339			2.41837	5.62514	0.96624	6.86054	1.66349
					1.11419			4.11659	6.32981	1.28772	9.79293	2.48498
					1.12178			6.24799	7.2203	5.3671	10.4151	7.25058
					1.15665			-6.3688	-15.352	-14.9628	15.6416	-8.31971
					0.84015			-5.24366	-8.32688	-8.69016	19.5266	-6.37833
					0.66089			-2.50674	-4.23559	-6.66348	21.8898	-5.05128
					0.78865			-2.24878	-2.90925	-5.28505	32.0902	-3.24951
					0.93775			-0.73116	0.58666	-2.39271	-1.33592	-0.70218
					1.01672			3.69824	0.68298	-0.73889	-0.71979	1.25807
					0.99244			4.03288	1.71778	2.83911	5.16387	3.24067
					1.19528			6.41524	4.52617	6.15426	6.89247	3.77133
					0.94974			8.49256	6.60188	9.26324	11.7332	5.29608
					1.2186			-5.82302	-7.94773	-10.0962	17.5937	-12.371
					0.86364			-3.81911	-6.57788	-8.62938	18.8274	-4.14855
					0.8895			-2.11459	-5.21279	-7.14827	29.533	-2.22118
					0.90812			-1.24679	-2.47799	-7.10038	-8.91625	-2.14819
					0.8599			-0.24215	-1.12066	-6.06218	36.225	-1.06174
					1.00656			-0.0285	-0.07995	-0.64101	7.2114	1.02421
					1.20431			3.61453	1.09936	1.59249	7.54606	1.27873
					1.3149			6.5396	1.10001	7.55811	8.31468	2.10892
					1.24418			8.65981	4.50934	10.0504	8.84456	7.40392
					1.14353			-2.1983	-11.6164	-8.02808	9.8003	-8.19982
					1.29898			-1.82615	-10.8596	-7.08749	24.2818	-6.4506
					1.20446			-1.81248	-7.43438	-6.20011	33.1626	-6.04097
					0.87245			-1.56881	-5.58247	-3.11518	33.6679	-2.45504
					0.78342			-1.34087	-4.28163	-2.50423	-0.03427	0.08159
					0.80703			-0.44685	3.56137	-2.23384	0.11822	1.41141
					0.99612			0.99778	3.89092	-1.88763	1.05115	3.21198
					1.0413			6.70685	5.76894	2.23482	5.61313	4.08983
					1.16626			7.02861	9.84494	8.34527	9.16349	4.21676
					1.26416			-2.71508	-11.3439	-7.60729	22.1575	-6.66722
					1.18904			-1.88784	-4.69386	-5.3688	10.1281	-3.98935
					0.67834			-1.39161	-1.97466	-3.95448	10.8588	-3.61186
					0.90324			-0.6666	1.27356	-2.34988	12.0027	-3.0283
					1.0517			0.6888	2.06975	0.09424	13.2545	-1.264
					1.11648			1.27317	4.89528	0.33527	13.9241	-1.1938
					1.27241			1.94193	5.5586	0.80679	14.6475	2.6271
					1.08011			2.47545	7.51462	2.31581	14.6951	3.56125
					1.01222			4.36901	9.48329	2.68161	17.0954	6.40543
					1.00579			-4.05915	-5.23244	-11.5222	20.807	-8.78236
					1.11308			-2.08016	-5.16097	-7.38145	9.67362	-4.46766
					0.849			-1.91946	-2.54133	-2.57912	10.7564	-4.24077
					0.88109			-0.04136	-1.57588	-2.55	11.1692	-4.08983
					0.81557			0.73907	0.62835	-2.00538	11.6098	-1.18946
					1.37093			0.78668	4.24287	-1.98923	13.297	0.69935
					0.60619			2.37328	4.57115	0.52172	13.8977	3.0734
					0.68133			3.04968	6.14044	0.61236	16.2327	4.10565
					0.7738			5.23865	11.7105	13.8466	17.6642	7.73093
					0.74693			-4.09077	-8.17591	-11.2964	23.1126	-8.88284
					0.85823			-3.62369	-4.61207	-11.1777	7.58828	-7.44443
					0.95024			-1.28454	-1.95949	-6.85504	12.6509	-2.98911
					0.97928			-1.24422	3.291	-2.90525	13.0351	-2.68066
					1.18608			-0.34287	3.77576	-2.74443	13.7255	-2.19668
					1.16897			2.46969	4.27392	0.7843	14.6488	-1.81837
					0.76915			2.94751	4.47981	0.79881	14.9864	4.3989
					0.73205			4.55157	4.96993	9.17575	15.6026	6.17711
					1.10809			4.70455	6.73977	11.1732	16.3137	8.27533
					1.04825			-4.82655	-7.77713	-10.9519	18.862	-6.98969
					1.23313			-3.45585	-5.07918	-8.38804	9.07003	-5.96588
					0.81068			-0.44504	-4.80893	-7.04947	11.3521	-5.02203
					0.79933			-0.37449	-2.9568	-6.82018	11.7887	-2.78114
					1.06875			0.1412	1.49935	-2.62816	12.375	-1.35516
					1.19024			1.93559	3.7963	-2.55798	13.7861	1.18057
					0.84449			2.72126	4.85576	4.30994	15.6899	3.28108
					0.85134			3.26531	9.83681	6.50239	16.7767	4.9433
					1.12323			5.1258	13.4165	14.5366	17.9555	5.5482
					1.14857			-1.06166	-2.91025	-8.1622	18.6193	-3.54348
					0.90796			-0.86107	-2.37496	-6.86302	9.26671	-2.15146
					0.93415			-0.47666	-1.44412	-6.54309	12.109	-1.7962
					1.14423			-0.0477	1.03224	-6.47568	12.5398	-1.51193
					1.35982			0.26043	1.73688	-5.98495	14.3688	-1.45564
					1.27704			0.71543	2.00632	1.63658	14.6805	-0.88799
					0.81172			1.094	4.19508	4.11551	14.7578	-0.81076
					0.93586			1.73325	4.5616	5.36431	14.8272	2.34454
					0.9916			2.73121	5.97993	9.86581	16.605	2.65217
					1.17115			-3.63003	-11.0102	-10.29	18.2584	-7.90552
					1.10713			-2.67712	-5.2244	-9.89988	10.43	-5.12823
					1.19852			-0.48743	-2.87501	-6.19859	10.7485	-2.14084
					1.36715			0.15826	-1.91123	-3.686	11.2463	-0.91124
					1.28838			0.5599	-1.04534	0.69347	12.2834	-0.55149
					0.86939			0.74792	6.56177	1.44215	13.4073	0.43751
					0.95324			1.70163	8.55213	4.30196	13.5809	0.6262
					1.25762			2.90382	9.06196	5	15.5089	3.82309
					1.1796			4.81028	10.673	5.59015	18.9106	4.58977
					0.89412			-3.87998	-4.19493	-14.2049	21.2974	-10.8823
					0.7818			-2.83441	-2.29317	-9.55538	8.34465	-8.006
					1.08693			-2.70874	-1.51245	-4.17234	10	-5.3445
					1.13179			-1.42339	0.96203	-3.40891	13.7652	-2.70583
					1.0636			0.13486	1.32141	0.87499	13.7874	0.92706
					1.03086			2.33655	3.23641	0.91931	14.1584	0.98191
					1.34924			3.47805	3.71233	1.6286	14.6601	3.96086
					0.78385			4.27618	3.82154	4.80557	15.7129	5.91527
					0.95789			4.70811	7.72955	10.0663	16.55	7.99277
					1.25565			-5.00572	-11.4256	-13.8604	20.4347	-10.9828
					1.276			-3.9116	-5.14261	-6.7657	9.8264	-8.45989
					1.08709			-2.07382	-4.27839	-4.36677	11.4624	-6.11285
					1.34277			0.0855	0.29294	-3.9465	12.5747	-3.86595
					1.29278			0.70909	3.35443	-3.03994	12.9247	0.7572
					1.08254			0.93048	3.81825	-1.79837	12.9691	4.66074
					1.20554			2.29289	7.77728	4.99202	15.1995	5.09674
					1.13864			4.17401	8.12833	5.39551	16.4639	5.28636
					0.92443			6.8864	10.2581	10.3434	16.8041	6.45967
					0.85216			-3.27668	-4.7455	-11.0707	19.1884	-9.08962
					0.72946			-2.68346	-2.48892	-5.7133	9.37701	-8.56037
					1.16771			-1.28944	0.54656	-4.18032	11.6186	-1.09332
					1.43131			-1.24083	0.69172	-4.14093	11.6784	-0.63509
					0.9394			0.05388	0.87478	-2.69544	12.2134	0.30373
					1.14948			1.50471	0.96881	0.5297	12.8654	1.76471
					1.26411			2.19072	1.4032	1.56505	14.0565	2.0827
					1.12813			2.47603	2.53686	5.6726	15.9415	2.23575
					1.36532			6.3523	12.9952	6.98665	17.5051	5.83076
					1.17578			-3.88227	-8.42672	-15.9255	23.7161	-2.10181
					0.7825			-3.28597	-7.9771	-9.13052	3.40469	-1.15462
					0.80983			-0.41335	-5.66774	-4.53043	5.5118	-0.28635
					0.93392			0.94337	-5.51742	-0.71699	7.24906	-0.07246
					1.03623			1.76502	-2.32495	0.33261	8.99866	1.93483
					1.12116			3.60284	-1.04793	1.43647	10.2441	2.14042
					1.14387			5.27772	0.49103	2.72031	13.5327	3.17901
					1.291			6.82756	6.86039	2.80649	16.2051	3.63297
					0.85473			7.71623	8.24911	3.69257	21.9976	4.08582
					1.02077			-9.8917	-7.77417	-11.3407	27.4617	-3.38613
					1.16092			-5.82558	-6.29824	-10.3999	4.76717	-1.41997
					0.85288			0.10866	-4.62723	-4.77647	5.64285	-1.29076
					1.20727			0.92029	-4.47723	-3.26771	6.11309	0.47092
					1.33715			2.12142	-4.46393	-2.49736	9.81926	1.75742
					0.73033			4.92353	-1.33877	-0.34888	10.1549	1.95806
					0.84958			5.3945	2.72077	2.03777	10.4787	3.41537
					1.16611			8.87528	2.88415	5.1911	15.4418	3.57162
					1.01936			11.9247	8.01332	6.08715	19.9506	6.28128
					0.93799			-6.49707	-5.31206	-18.9237	32.237	-3.65148
					1.23489			-5.46918	-5.24475	-7.30916	1.05377	-1.90559
					0.8075			-5.08914	-4.2743	-5.81509	5.87741	-0.6627
					0.72179			-0.4887	-3.81138	-1.56255	7.47557	0.53912
					0.70383			1.26771	-3.43672	0.21767	8.5487	1.24322
					0.94775			5.37142	-2.23411	0.86948	11.08	1.35755
					0.90172			6.71519	-1.57456	1.13162	13.9005	2.19442
					1.20012			7.21861	3.8737	5.7924	16.2624	6.09892
					1.18599			15.5223	6.65285	6.28428	24.726	6.14435
					0.9777			-5.33802	-5.71418	-13.398	25.6811	-3.12654
					0.86331			-1.69451	-5.54785	-13.0156	3.76217	-2.89421
					0.98907			-0.63801	-4.5922	-5.604	6.4787	-2.17094
					0.95828			-0.37199	-4.25857	-5	7.49692	0.02492
					1.19062			-0.1323	-3.23379	-0.676	8.78326	1.17519
					1.18256			1.30296	-1.0436	1.73292	12.2942	3.18743
					1.223			6.69211	-0.31151	2.19208	12.4424	3.81595
					1.20414			7.91474	1.53459	4.80249	18.1701	5.01073
					0.91577			10.8162	7.80578	9.65112	18.6758	6.33528
					1.13802			-0.53546	-9.68747	-12.4143	26.5018	-3.39189
					1.00782			0.68268	-4.49436	-7.48996	7.84118	-1.41367
					0.88299			1.27988	-3.60602	-2.78047	8.72904	1.01432
					1.1895			1.30901	-1.7821	-1.8674	9.38455	1.41155
					1.10011			1.65936	-1.09233	-1.84937	10.2053	2.59765
					1.25171			2.75662	-0.84067	-0.41518	12.1199	2.67323
					1.23033			3.2086	0.729	1.02916	12.5288	2.68233
					1.31579			3.22557	2.68752	2.69084	17.0696	2.77922
					1.04829			4.96489	2.7251	3.78164	17.7363	3.00507
					0.56693			-4.72955	-8.63398	-16.0146	18.9907	-3.90941
					0.68391			-4.382	-6.90036	-7.99814	4.12778	-2.63462
					0.90734			-3.39713	-5.75539	-6.88866	10.2252	0.45082
					0.9333			1.63628	-3.84181	-5.90885	10.5137	0.74897
					1.03434			3.91567	-0.10615	-3.17864	10.747	1.46403
					1.05408			4.07731	-0.05182	3.12762	12.9405	2.49087
					1.2154			6.11157	2.92803	4.396	13.1301	3.24143
					0.94701			6.75655	3.12212	4.78379	15.1722	4.25976
					1.05125			8.56245	3.87803	8.36646	17.3041	5.24596
					1.17277			-10.9877	-10.8736	-19.9561	20.4447	-4.17476
					1.25707			-4.37315	-7.98143	-10.489	4.17505	-2.07953
					1.37394			-1.33492	-5.70985	-2.09005	7.03363	-0.76748
					1.36938			0.95488	-4.7019	-1.47348	10.5709	1.50624
					0.79071			1.40543	-0.34194	0.72431	10.7483	1.93136
					0.97017			5.23636	0.93436	0.7835	11.3343	2.72723
					1.12148			6.73347	2.3413	1.40618	12.9336	3.03881
					1.26326			10.3541	4.08096	3.72892	14.4926	4.11234
					1.20363			10.5627	6.89082	8.15063	17.9054	5.0636
					1.22528			-6.18517	-9.82016	-14.5304	25.4115	-3.41749
					1.00332			-5.65085	-9.68314	-13.4229	2.56884	-2.59373
					0.83755			-0.97852	-5.50692	-6.17678	6.88345	-2.34488
					0.84475			-0.17587	-4.48156	-1.48875	10.7792	0.71041
					0.9594			0.72404	-4.04935	0.1286	11.3496	0.71306
					1.05942			2.74654	0.69857	2.28115	11.5689	1.88083
					1.09843			5.85656	3.32748	3.11134	13.4768	3.92998
					1.08843			10.331	6.11	4.09115	17.9005	5.29996
					1.14355			11.8834	8.04375	6.69159	19.2679	7.17967
					1.18375			-3.85919	-9.48021	-10.0561	20.8103	-2.85908
					1.36645			-1.73404	-9.16761	-7.89727	2.8034	-1.58761
					0.7348			-0.84829	-8.62965	-5.08907	5.27724	-0.50789
					0.93244			0.18053	-3.44105	-4.47162	11.8503	-0.021
					1.066			2.72346	-1.54413	-3.91285	12.1702	1.69847
					1.18881			4.11867	-0.54948	-1.77833	12.7121	2.25594
					1.11006			4.3216	3.09169	-0.26869	13.2993	3.36137
					1.27421			6.47116	7.09618	6.86597	15.5545	4.16634
					1.27287			7.17725	7.26293	7.29289	17.2223	4.85127
					1.3161
					0.70819
					0.85098
					0.83846
					0.92931
					1.07495
					1.22721
					1.27994
					0.69783
					0.75053
					0.86118
					0.94253
					1.1096
					1.24192
					1.20232
					1.14308
					1.06221
					1.17505

## Sheet: Figure 5b
Figure 5b
Proteins	C2CD3	CEP83	CEP89	SCLT1	FBF1	CEP164
Llongitudinal position (nm)	-67.2194	-13.0485	13.0485	-19.0252	20.5612	16.6071
	-49.426	-29.6556	7.11735	-1.23183	37.9592	25.5038
	-43.4949	-15.8163	29.0625	-6.56985	42.3087	-179.12
	-64.2538	-32.4235	11.8622	10.6304	24.1199	-60.4974
	-49.426	-23.3291	3.55867	15.9684	30.8418	19.5727
	-52.3916	-50.6123	10.676	7.07174	23.3291	-36.773
	-70.1849	-14.6301	3.55867	10.6304	29.2602	19.5727
	-66.4286	-20.9566	10.676	-11.3147	13.0485	-18.9796
	-51.6008	-23.7245	1.77934	-5.38362	23.7245	-16.014
	-54.5663	-43.8903	34.4005	4.69929	28.074	105.574
	-54.5663	-60.4974	11.2691	-7.75607	17.7934	-149.464
	-51.6008	-26.0969	11.2691	17.7478	32.4235	19.5727
	-57.5319	-32.0281	8.89668	-15.4665	40.3316	-54.5663
	-57.5319	-49.8214	4.7449	-3.22917	-0.790826	-13.0485
	-66.0331	-15.8163	21.352	-7.18324	11.4668	-10.0829
	-75.3253	-36.773	3.55867	-0.461323	16.6071	-78.2908
	-60.4974	-26.8878	7.71046	2.30655	39.9362	34.4005
	-63.463	-47.8444	10.676	21.6815	13.8393	-48.6352
	-63.463	-11.8622	14.2347	-5.99702	17.0025	-7.11735
	-54.5663	-37.9592	14.6301	-16.2776	5.1403	-7.11735
	-60.4974	-13.4439	18.9796	-0.0658948	10.2806	16.6071
	-54.7641	-33.6097	7.51275	-19.0455	17.398	-1.18622
	-63.6608	-23.7245	1.58165	5.86523	27.6786	-99.0497
	-75.523	-55.7526	9.88522	-2.83377	22.9337	-16.014
	-63.6608	-20.9566	26.6901	25.2402	16.2117	-27.8763
	-60.6952	-42.7041	14.2347	-2.58535	34.0051	-30.8418
	-56.3457	-22.9337	27.8763	-12.866	11.8622	-4.15179
	-71.1735	-49.426	27.2832	3.74117	21.7474	-45.6696
	-56.3457	-24.5153	30.2487	8.48607	18.1888	-102.015
	-64.501	-52.1939	-0.593112	18.3713	-0.395398	-167.258
	-52.6387	-21.9452	23.1314	-0.608326	13.8393	49.2283
	-64.501	-63.463	18.9796	-4.5624	18.9796	-84.2219
	-52.6387	-10.0829	8.30357	-12.0751	18.1888	-24.9107
	-46.7076	-37.0695	14.6301	-8.9119	28.4694	-69.3941
	-61.5354	-9.19324	34.7959	-14.4476	34.0051	34.4005
	-62.4745	-46.5593	5.93112	7.29985	24.5153	-69.3941
	-53.5778	-22.8348	34.7959	9.6723	17.0025	61.0906
	-77.3023	-52.4904	13.0485	8.48607	20.5612	-16.014
	-68.4056	-25.7015	33.6097	-6.02415	27.6786	-57.5319
	-74.3367	-49.426	15.0255	-6.41958	18.1888	-6.82079
	-59.5089	-19.375	10.2806	-10.7691	41.9133	-12.7519
	-59.5089	-45.4719	8.69897	2.27942	16.2117	-9.78635
		-15.4209	14.2347	14.9325	15.4209	-27.5797
		-33.2143	-82.012	-0.883856	21.7474	16.9037
		-10.676	-97.0375	7.41972	24.1199	-24.6142
		-31.6326	-106.527	29.1672	16.2117	-30.5453
		-15.8163	-72.1269	-12.3507	21.352	10.9726
		-46.2628	-138.16	-6.02415	9.4898	-63.1665
		-23.3291	-146.464	1.88399	17.7934	-15.7175
		-41.5179	-153.581	-25.3992	15.0255	22.8348
		-15.0255	-109.888	6.23349	6.32652	2.07589
		-30.4464	-138.358	-7.21038	13.0485	-12.7519
		-22.1429	-86.3615	-15.1185	18.5842	-80.9598
		-48.6352	-123.925	8.60594	34.7959	8.00702
		-24.9107	-152.395	19.6774	10.676	-39.442
		-48.6352	-144.091	-6.02415	32.4235	-48.3386
		-10.2806	-71.7314	-6.41958	26.4923	37.9592
		-35.1913	-102.573	-10.7691	13.0485	20.1658
		-11.4668	-122.344	2.27942	13.4439	2.37245
		-32.0281	-98.2238	14.9325	17.0025	-39.1454
		-18.1888	-121.948	-0.883856	26.0969	-3.55867
		-34.7959	-156.744	7.41972	20.9566	11.2691
		-5.53572	-122.739	29.1672	20.9566	-18.3865
		-32.4235	-129.461	-12.3507	22.1429	5.33801
			-129.461	-6.02415	22.1429	-0.593112
			-137.765	1.88399	18.5842	-68.801
			-142.114	-25.3992	18.1888	-9.4898
			-108.9	6.23349	26.0969	-68.801
			-101.782	-7.21038		-6.52423
			-163.071	-15.1185		-27.2832
			-147.254	8.60594		-24.3176
			-128.67	19.6774		5.33801
			-100.201	-3.01117		-24.3176
			-82.4075	-14.0826		37.9592
			-89.9202	6.0832		26.0969
			-103.76	22.6903		5.33801
			-69.7544	-12.8964		-6.52423
			-75.4878	-6.96527		-56.9388
			-87.9432	4.50157		26.0969
			-105.737	-0.638723		8.30357
			-134.799	-4.1974		-12.4554
			-159.117	-3.802		-53.9732
			-117.994	5.29237		-12.4554
			-83.9891	4.50157		-12.4554
			-73.7085	2.52452		-0.593112
			-103.364	-21.9452		34.9936
				-6.91963		29.0625
				3.75639		-6.52423
				8.50129		34.9936
				-1.38394		-42.111
				-12.4554		-22.5383
				-6.12884		33.8074
				3.36096		-28.4694
				8.50129		-22.5383
				24.713		16.014
				10.5772		27.8763
				-0.0988422		-28.4694
				-6.42539		1.18622
				6.62308		4.15179
				-2.07589		-31.4349
				-3.26212		-22.5383
				-13.1473		-31.4349
				7.4139		-31.4349
				-19.8693		-31.4349
				-5.23917		-1.77934
				11.368		36.773
				14.1359		-1.77934
				-7.0814		-4.7449
				0.826769		-19.5727
				13.8752		33.8074
				-7.4768		-25.5038
				4.78084		16.014
				10.3166		7.11735
				-8.26763		-67.0217
				3.59462		-25.5038
				-15.385		30.8418
				5.57167		51.6008
				-0.754884		10.0829
				-3.98705		-7.71046
				0.757879		-4.7449
				12.2247		-78.8839
				7.4798		-52.1939
				-2.4054		13.0485
				3.13033		24.9107
				1.9441		-7.51275
				-14.6631		-28.2717
				20.9237		7.31506
				-33.2472		66.6263
				3.13033		-4.54718
				4.71195		-28.2717
				-10.676		16.2117
				6.52423		-22.3406
				-5.33801		-13.4439
				16.6071		7.31506
				-19.5727		-25.3061
				21.9452		13.2462
				-17.7934		-7.51275
				8.30357		34.0051
				-3.36096		-43.0995
				-14.4324		-49.0306
				-10.8737		-43.0995
				2.57016		4.3495
				5.73341		-51.9962
				-4.94261		13.2462
				20.3635		-25.3061
				10.0829		-75.7207
				0.593112		22.1429
				-0.593112		-22.3406
				-6.52423		-34.2028
				1.38394		-72.7551
				-8.37771		-35.7844
				-8.37771		17.5957
				10.6019		-20.9566
				-3.63281		62.0791
				-7.7846		-15.0255
				1.7052		-44.6811
				1.7052		53.1824
				14.1606		-26.8878
				-10.017		-53.5778
				14.3006		-32.8189
				-3.49278		-20.9566
				-6.45834		17.5957
				-6.45834		11.6645
				-2.30655		-35.7844
				22.011		-15.0255
				4.81079		-50.6123
				-12.3895		5.73341
				-5.99702		-26.8878
				-2.43834		-41.7156
				14.7619		76.9069
				11.2032		-3.16328
				-8.36947		-12.06
				-10.1488		-20.9566
				5.86523		-83.2334
				-0.659007		-15.0255
				-4.21768		-17.9911
				6.16837		-44.6811
				0.830357		8.69897
				-6.8801		-44.6811
				2.01658		59.1135
				-6.8801		-74.3367
				7.35459		38.3546
				10.9133		2.76785
				-5.69388		-0.197714
				-9.84566		-47.6467
				2.01658		14.6301
				-7.7846		-38.75
				-4.22592		-59.5089
				-7.19149		-35.7844
				-3.63281		-47.6467
				13.5674		7.11735
				-0.667251		-10.676
				10.6019		-105.574
				-0.667251		7.11735
				-4.9274		30.8418
				-12.4401		-16.6071
				2.98077		33.8074
				8.5165		-28.4694
				21.565		-55.1594
				-2.55495		-28.4694
				-0.577899		33.8074
				-7.69525		-141.161
				-5.7182		-28.4694
				1.39915		-4.7449
				8.5165		21.9452
				-10.0677		63.463
				1.00372		27.8763
				-2.29336		-81.8495
				-1.50256		4.15179
				-6.64286		7.11735
				-3.47958		-52.1939
				4.42856		63.463
				6.40561		-90.7462
				-4.66581		57.5319
				6.01021		-58.125
				-3.47958		-72.9528
				5.21939		-67.0217
				-10.3525		-64.0561
				1.90514		4.15179
				-22.2148		4.15179
				21.2802		-28.4694
				3.48679		-129.298
				-9.95711		-17.5957
				-3.23516		-17.5957
				1.50974		-17.5957
				5.46381		9.0944
				22.8618		-35.389
				-10.7479		-14.6301
				-4.85273		-5.73341
				-0.503256		-26.4923
				-9.20223		23.9222
				2.66002		-5.73341
				-7.22517		35.7844
				-7.22517		-20.5612
				-2.08488		32.8189
				-7.22517		-73.9413
				18.8718		-41.3201
				14.9177		-17.5957
				1.86919		-68.0102
				-6.98556		41.7156
				-20.4294		0.197714
				0.527217		32.8189
				-10.1488		12.06
				1.71344		3.16328
				18.3206		-50.2168
				21.8793		-68.0102
				-12.5213		23.9222
				7.64456		-52.787
				-17.3189		15.4209
				-7.03826		9.4898
				4.42856		-23.1314
				10.7551		-64.6492
				-0.316336		-32.0281
				-4.66581		-26.0969
				1.26532		-26.0969
				11.1505		9.4898
				-7.43368		-46.8559
				9.17346		6.52423
				7.79519		-23.1314
				-0.508386		-34.9936
				-15.9293		-82.4426
				-0.508386		-67.6148
				-6.43951		-37.9592
				-0.508386		-46.8559
				16.0988		-17.2003
						-5.33801
						3.55867
						-29.0625
						48.0421
						-76.5115
						0.593112
						-32.0281
						-14.2347
						30.2487
						-43.8903
						-2.37245
						-29.0625
						-32.0281
						-23.1314
						-40.9247
						-23.1314
						-20.1658
						27.2832
						-55.7526
						-2.37245
						62.8699
						12.4554
						6.52423
						-37.9592

## Sheet: Figure 5c
Figure 5c
		SCLT1	CEP83	CEP89	FBF1
	Characterisic length (Piexl)	10.6007	6.80049	9.87096	10.0883
	Characterisic length std (Piexl)	1.84628	1.10616	1.84194	1.86471
	z (Pixel)	2.89533	8.75	3.78111	3.56917
	z std (Pixel)	1.3128	1.86008	1.53859	1.67262
	tan (B5/B3)	0.273126	1.28667	0.383054	0.353794
	arc tan (B7)	0.266623	0.910114	0.365813	0.340051
	Inclination angle (degree (B8))	15.2764	52.1457	20.9595	19.4835
	std	0.132662	0.344406	0.171478	0.17823
	std arc	0.131892	0.331683	0.169826	0.176378
	std dgree	7.55687	19.004	9.73033	10.1057

## Sheet: Figure 6b
Figure 6b
Radial analysis	C2CD3/Ac-Tub		Angular analysis	C2CD3/Ac-Tub
Radial ratio (C2CD3/Ac-Tub)	0.75791		Highest correaltion coefficient occurred at degree	19
	0.64772			17
	0.70996			22
	0.702157			24
	0.800631		Avg	20.5
	0.791983		Std	3.10913
	0.719439
	0.766694
	0.820422
	0.78304
	0.714386
	0.691313
	0.787167
	0.72028
	0.634118
	0.696497
	0.73813
	0.79116
	0.79839
	0.73596
	0.77517
	0.7078
	0.75854
	0.71032
	0.78056
	0.73563
	0.79082
	0.75729
	0.69058
	0.688845
	0.856422
	0.71783
	0.71986
	0.81465
	0.7202
	0.67031
	0.72276
	0.6739
	0.61804
	0.71147
	0.71643
	0.6595

## Sheet: Figure 6f
Figure 6f
Proteins	MNR-SCLT1	CEP90-SCLT1	OFD1-SCLT1
Relative angle (degree)	13.2983	9.29855	5.80558
	19.3898	8.93312	6.95607
	20.4716	9.75864	12.843
	12.5989	12.9756	6.94717
	11.1248	9.55349	6.99508
	13.925	7.2746	6.47749
	7.62831	14.1277	7.34905
	9.24481	11.2114	9.43081
	11.2862	14.0362	8.26308
	12.5031	10.9728	5.40379
	9.61038	14.5352	8.17829
	11.9625	11.6693	8.26424
	11.5818	9.59444	8.53857
	17.0925	12.5597	5.59526
	6.04617	7.48893	8.9323
	13.5387	8.495	5.91621
	16.1505	11.2998	5.30073
	27.4622	14.9267	6.99797
	11.2295	8.56604	8.61441
	10.0791	12.2189	5.93538
	17.1621	11.2294	3.91497
	12.6704	8.67882	5.08435
	13.1911	13.6178	4.29847
	11.1024	9.98791	8.10475
	15.3923	8.52993	7.35736
	16.9097	11.2806	10.9489
	12.8269	16.7789	11.8736
	17.3557	14.3808	7.59223
	18.2149	12.0734	5.90614
	7.47667	6.49785	8.57601
	10.0496	16.7125	7.99978
	16.7747	7.67611	10.9151
	13.9657	8.38584	7.04444
	11.7574	10.9086	6.24945
	12.3304	9.92555	6.16078
	16.9103	11.0386	7.20402
		13.4218
		11.1088
		8.77161
		9.47383
		10.9744
		9.46747
		8.86658
		8.17796
		14.687

## Sheet: Figure 6o
Figure 6o
Proteins	ODF2-C (ciliated)	ODF2-N (ciliated)	ODF2-C (non-ciliated)	ODF2-N (non-ciliated)	Ac-Tub
Radius ratio to SCLT1	0.803064	0.7384	0.669397	0.562977	0.480268
	0.766502	0.73879	0.634221	0.574009	0.561971
	0.749391	0.72421	0.669278	0.556082	0.512705
	0.823429	0.63823	0.621768	0.572462	0.518403
	0.83502	0.68613	0.614432	0.58064	0.454641
	0.733663	0.59914	0.658495	0.596707	0.459606
	0.700866	0.59558	0.653679	0.575865	0.50595
	0.765037	0.6532	0.645153		0.474766
	0.75472	0.68509	0.657181		0.443674
	0.78667	0.67327			0.464855
	0.707969	0.69644			0.509528
	0.679172	0.70793			0.526535
	0.786533	0.7535			0.462418
	0.778736	0.75599			0.505359
	0.7192	0.71333			0.574026
	0.771855	0.71429			0.522615
	0.784809	0.70553			0.493138
	0.767724	0.6731			0.460084
	0.696935	0.60536			0.455918
	0.72139	0.6142			0.494592
	0.734281	0.66868			0.469574
	0.698624	0.63002			0.514269
	0.813524	0.59126			0.479869
	0.771141	0.57033			0.512445
	0.763236	0.6829			0.466332
	0.723108	0.6536			0.494814
	0.770233	0.72752			0.460282
	0.813258	0.78207			0.480661
	0.769088	0.68643			0.527093
	0.830396	0.70671			0.528421
	0.878071	0.66073			0.425024
	0.714216	0.67387			0.507084
	0.761828	0.68425			0.505654
	0.724524	0.69509			0.446818
	0.84596	0.6349			0.505415
		0.70976			0.543032
		0.70687			0.503625
		0.73006			0.540139
		0.66653			0.588959
		0.77604			0.511617
		0.69076			0.508075
		0.62648			0.551933
		0.62653
		0.69261

[truncated: 19 more sheets: Figure 7f, Figure 7g, Figure 7j, Supplementary Fig 1b, Supplementary Fig 1c, Supplementary Fig 2c, Supplementary Fig 5b, Supplementary Fig 9, Supplementary Fig10, Supplemenatry Fig13, Supplementary Fig 15b, Supplementary Fig 15c, Supplementary Fig 18a, Supplementary Fig 18b, Supplementary Fig 18c, Supplementary Table1, Supplementary Table2, Supplementary Table3, Supplementary Table4]
